# Supplementary material for: N-Methyltransferase CaASHH3 Acts as a Positive Regulator of Immunity against Bacterial Pathogens in Pepper
Source: Int J Mol Sci. 2022 Jun 10;23(12):6492. doi: 10.3390/ijms23126492 (PMC9224371; doi:10.3390/ijms23126492)
Supplement: Supplementary file 1 [file ijms-23-06492-s001.zip]

Archive with 1 entries (1 files):
- ijms-1729593-supplementary.pdf
